# Supplementary material for: Increased levels of anti-Encephalitozoon intestinalis antibodies in patients with colorectal cancer
Source: PLoS Negl Trop Dis. 2024 Sep 9;18(9):e0012459. doi: 10.1371/journal.pntd.0012459 (PMC11412658; doi:10.1371/journal.pntd.0012459)
Supplement: S2 Table — Data are presented as median [25th; 75th percentiles] of the indexes between the patient’s DO value and that of the positive control. p-values in red are significant (p < 0.05). (XLSX) [file pntd.0012459.s003.xlsx]

## Sheet: Feuil1
Table S2. Median values of indexes for the different ELISA tests according to characteristics of tumors.
Data are presented as median [25th; 75th percentiles] of the indexes between the patient's DO value and that of the positive control. p-values in red are significant (p < 0.05).
				ELISA
CRC patients	Characteristics		Number of subjects	IgG total protein extract	IgA anti-rEiSWP1	IgG anti-rEiSWP1	IgA anti-rEiPTP1	IgG anti-rEiPTP1
All	Tumor location	Right colon	69	0.22 [0.15; 0.32]	1.75 [1.05; 2.89]	0.67 [0.45; 0.99]	0.29 [0.20; 0.48]	0.34 [0.22; 0.62]
All	Tumor location	Left colon	63	0.19 [0.15; 0.29]	1.70 [1.04; 2.90]	0.81 [0.54; 1.19]	0.27 [0.20; 0.37]	0.37 [0.21; 0.68]
All	Tumor location	Ileo-caecal	6	0.24 [0.16; 0.26]	1.27 [0.99; 1.84]	0.92 [0.51; 1.12]	0.25 [0.20; 0.29]	0.53 [0.35; 0.72]
All	Tumor location	Small intestine	3	0.15 [0.10; 0.38]	1.85 [1.50; 2.24]	1.33 [0.49; 1.55]	0.30 [0.20; 0.43]	0.68 [0.22; 1.12]
All	Tumor location	p-value		0.877	0.791	0.520	0.797	0.433
All	TNM classification	T0	7	0.22 [0.14; 0.22]	2.20 [1.96; 4.99]	0.54 [0.45; 0.61]	0.26 [0.15; 0.34]	0.29 [0.21; 0.75]
All	TNM classification	T1	10	0.25 [0.17; 0.34]	2.43 [1.91; 3.04]	0.84 [0.38; 0.91]	0.30 [0.26; 0.35]	0.46 [0.33; 0.79]
All	TNM classification	T2	17	0.16 [0.12; 0.26]	1.31 [1.00; 1.84]	0.65 [0.39; 0.99]	0.25 [0.20; 0.50]	0.30 [0.17; 0.53]
All	TNM classification	T3	76	0.19 [0.15; 0.31]	1.66 [0.95; 2.68]	0.77 [0.49; 1.13]	0.26 [0.19; 0.37]	0.32 [0.20; 0.62]
All	TNM classification	T4	15	0.18 [0.12; 0.28]	1.51 [0.78; 2.24]	1.07 [0.48; 1.55]	0.27 [0.20; 0.48]	0.46 [0.23; 0.79]
All	TNM classification	p-value		0.552	0.133	0.340	0.594	0.514
All	TNM classification	N0	76	0.20 [0.14; 0.29]	1.76 [1.23; 2.71]	0.66 [0.45; 1.04]	0.27 [0.20; 0.38]	0.33 [0.20; 0.66]
All	TNM classification	N1	34	0.19 [0.15; 0.37]	1.73 [0.88; 3.27]	0.82 [0.59; 1.18]	0.27 [0.21; 0.48]	0.36 [0.21; 0.68]
All	TNM classification	N2	10	0.17 [0.12; 0.28]	1.11 [0.78; 1.42]	0.92 [0.38; 1.17]	0.20 [0.16; 0.23]	0.29 [0.17; 0.48]
All	TNM classification	N3	5	0.24 [0.16; 0.29]	2.43 [1.05; 2.90]	0.85 [0.48; 1.38]	0.31 [0.26; 0.35]	0.46 [0.28; 0.79]
All	TNM classification	p-value		0.743	0.084	0.890	0.103	0.889
All	TNM classification	M0	31	0.18 [0.13; 0.26]	1.52 [0.88; 2.17]	0.64 [0.41; 1.17]	0.21 [0.19; 0.33]	0.28 [0.17; 0.48]
All	TNM classification	M1	16	0.23 [0.16; 0.42]	1.61 [1.02; 2.51]	0.70 [0.48; 1.04]	0.26 [0.20; 0.30]	0.28 [0.18; 0.38]
All	TNM classification	M2	77	0.19 [0.14; 0.28]	1.75 [1.05; 2.89]	0.83 [0.49; 1.08]	0.29 [0.20; 0.39]	0.39 [0.23; 0.72]
All	TNM classification	p-value		0.242	0.531	0.806	0.058	0.111
All	Metastases	No	99	0.20 [0.15; 0.29]	1.77 [1.03; 2.71]	0.73 [0.49; 1.12]	0.29 [0.20; 0.45]	0.40 [0.21; 0.76]
All	Metastases	Yes	38	0.21 [0.15; 0.32]	1.62 [1.04; 2.90]	0.72 [0.48; 1.08]	0.27 [0.20; 0.37]	0.33 [0.22; 0.51]
All	Metastases	M+	3	0.18 [0.18; 0.19]	1.70 [0.76; 3.05]	0.97 [0.31; 1.14]	0.29 [0.18; 0.36]	0.29 [0.17; 0.67]
All	Metastases	p-value		0.870	0.980	0.993	0.862	0.580
All	Chemotherapy before surgery	No	105	0.22 [0.15; 0.30]	1.71 [1.03; 2.70]	0.82 [0.51; 1.12]	0.29 [0.20; 0.44]	0.39 [0.22; 0.75]
All	Chemotherapy before surgery	Yes	35	0.18 [0.14; 0.28]	1.67 [1.16; 3.05]	0.64 [0.45; 0.98]	0.27 [0.20; 0.37]	0.35 [0.21; 0.56]
All	Chemotherapy before surgery	p-value		0.357	0.457	0.234	0.699	0.364
All	Relapse	No	122	0.20 [0.15; 0.30]	1.73 [1.04; 2.84]	0.77 [0.49; 1.12]	0.28 [0.20; 0.41]	0.38 [0.21; 0.72]
All	Relapse	Yes	19	0.19 [0.15; 0.29]	1.67 [0.99; 2.32]	0.70 [0.45; 0.97]	0.26 [0.18; 0.36]	0.30 [0.22; 0.55]
All	Relapse	p-value		0.993	0.983	0.465	0.491	0.544
All	Death	No	123	0.20 [0.14; 0.29]	1.67 [0.99; 2.76]	0.67 [0.45; 1.05]	0.27 [0.20; 0.39]	0.37 [0.21; 0.66]
All	Death	Yes	16	0.24 [0.19; 0.36]	1.72 [1.46; 2.85]	1.13 [0.77; 1.50]	0.29 [0.23; 0.43]	0.38 [0.29; 0.64]
All	Death	p-value		0.092	0.386	0.009	0.497	0.586
Men	Tumor location	Right colon	37	0.22 [0.15; 0.32]	2.32 [1.26; 3.77]	0.81 [0.51; 1.12]	0.38 [0.26; 0.54]	0.39 [0.23; 0.79]
Men	Tumor location	Left colon	36	0.19 [0.14; 0.29]	1.89 [1.28; 3.04]	0.84 [0.57; 1.34]	0.30 [0.21; 0.38]	0.42 [0.21; 0.78]
Men	Tumor location	Ileo-caecal	3	0.26 [0.16; 0.30]	1.84 [1.00; 2.64]	0.73 [0.51; 1.10]	0.24 [0.20; 0.29]	0.72 [0.47; 1.50]
Men	Tumor location	Small intestine	3	0.15 [0.10; 0.38]	1.85 [1.50; 2.24]	1.33 [0.49; 1.55]	0.30 [0.20; 0.43]	0.68 [0.23; 1,12]
Men	Tumor location	p-value		0.769	0.688	0.721	0.118	0.521
Men	TNM classification	T0	3	0.22 [0.22; 0.25]	2.14 [1.96; 2.32]	0.56 [0.45; 0.61]	0.15 [0.13; 0.34]	0.22 [0.21; 0.29]
Men	TNM classification	T1	4	0.26 [0.16; 0.35]	2.97 [2.41; 10.83]	0.84 [0.83; 1.02]	0.31 [0.26; 0.33]	0.82 [0.61; 0.89]
Men	TNM classification	T2	10	0.19 [0.12; 0.26]	1.81 [1.05; 3.49]	0.78 [0.30; 1.05]	0.29 [0.20; 0.51]	0.29 [0.17; 0.53]
Men	TNM classification	T3	41	0.19 [0.15; 0.29]	1.75 [1.09; 3.25]	0.83 [0.51; 1.31]	0.33 [0.22; 0.48]	0.37 [0.21; 0.81]
Men	TNM classification	T4	10	0.17 [0.12; 0.28]	1.69 [0.78; 2.24]	1.24 [0.49; 1.55]	0.28 [0.22; 0.48]	0.54 [0.23; 0.78]
Men	TNM classification	p-value		0.824	0.571	0.564	0.558	0.255
Men	TNM classification	N0	42	0.22 [0.15; 0.29]	1.96 [1.47; 3.05]	0.82 [0.50; 1.37]	0.32 [0.22; 0.41]	0.36 [0.21; 0.81]
Men	TNM classification	N1	17	0.15 [0.14; 0.37]	2.17 [1.26; 3.99]	0.83 [0.65; 1.19]	0.35 [0.22; 0.54]	0.53 [0.29; 0.78]
Men	TNM classification	N2	6	0.16 [0.12; 0.18]	0.95 [0.78; 1.16]	0.92 [0.38; 1.17]	0.20 [0.16; 0.23]	0.34 [0.17; 0.48]
Men	TNM classification	N3	3	0.29 [0.11; 0.32]	2.90 [1.05; 6.96]	0.85 [0.24; 1.38]	0.31 [0.20; 0.52]	0.79 [0.09; 0.83]
Men	TNM classification	p-value		0.463	0.101	0.912	0.233	0.867
Men	TNM classification	M0	16	0.17 [0.13; 0.26]	1.74 [1.00; 2.10]	0.79 [0.46; 1.39]	0.21 [0.19; 0.465]	0.37 [0.21; 0.54]
Men	TNM classification	M1	6	0.38 [0.29; 0.47]	1.61 [1.51; 2.90]	0.84 [0.48; 1.38]	0.28 [0.22; 0.48]	0.29 [0.19; 0.79]
Men	TNM classification	M2	45	0.19 [0.15; 0.27]	2.19 [1.09; 3.61]	0.84 [0.51; 1.17]	0.32 [0.24; 0.46]	0.51 [0.22; 0.81]
Men	TNM classification	p-value		0.089	0.229	0.969	0.243	0.569
Men	Metastases	No	60	0.22 [0.15; 0.30]	1.94 [1.37; 3.46]	0.81 [0.52; 1.27]	0.33 [0.21; 0.50]	0.52 [0.23; 0.80]
Men	Metastases	Yes	17	0.19 [0.14; 0.29]	1.60 [0.90; 2.89]	0.83 [0.65; 1.08]	0.31 [0.22; 0.38]	0.29 [0.19; 0.55]
Men	Metastases	M+	1	0.18	3.05	1.14	0.36	0.67
Men	Metastases	p-value		0.696	0.383	0.766	0.629	0.273
Men	Chemotherapy before surgery	No	64	0.22 [0.15; 0.31]	1.92 [1.30; 3.46]	0.82 [0.56; 1.21]	0.32 [0.21; 0.50]	0.48 [0.22; 0.80]
Men	Chemotherapy before surgery	Yes	15	0.19 [0.12; 0.28]	1.96 [0.78; 2.90]	0.85 [0.48; 1.37]	0.31 [0.22; 0.38]	0.34 [0.19; 0.78]
Men	Chemotherapy before surgery	p-value		0.297	0.608	0.891	0.671	0.671
Men	Relapse	No	68	0.22 [0.15; 0.31]	1.92 [1.21; 3.33]	0.84 [0.54; 1.32]	0.32 [0.21; 0.48]	0.46 [0.22; 0.79]
Men	Relapse	Yes	11	0.22 [0.15; 0.29]	1.96 [1.41; 3.05]	0.81 [0.51; 0.98]	0.34 [0.24; 0.49]	0.30 [0.22; 0.67]
Men	Relapse	p-value		0.955	0.854	0.515	0.713	0.635
Men	Death	No	69	0.20 [0.15; 0.29]	1.93 [1.26; 3.07]	0.82 [0.51; 1.17]	0.31 [0.21; 0.46]	0.44 [0.22; 0.79]
Men	Death	Yes	8	0.23 [0.18; 0.36]	2.12 [1.30; 5.01]	1.13 [0.67; 1.42]	0.37 [0.26; 0.50]	0.41 [0.23; 0.64]
Men	Death	p-value		0.418	0.726	0.285	0.483	0.664
Women	Tumor location	Right colon	32	0.19 [0.13; 0.33]	1.51 [0.83; 2.13]	0.64 [0.40; 0.89]	0.24 [0.18; 0.29]	0.30 [0.18; 0.49]
Women	Tumor location	Left colon	27	0.19 [0.15; 0.28]	1.64 [0.94; 2.53]	0.64 [0.41; 0.96]	0.27 [0.19; 0.37]	0.37 [0.19; 0.53]
Women	Tumor location	Ileo-caecal	3	0.24 [0.14; 0.25]	0.99 [0.91; 1.55]	1.12 [0.39; 1.44]	0.25 [0.19; 0.40]	0.35 [0.30; 0.58]
Women	Tumor location	Small intestine	0	n.a.	n.a.	n.a.	n.a.	n.a.
Women	Tumor location	p-value		0.974	0.610	0.519	0.589	0.724
Women	TNM classification	T0	4	0.18 [0.13; 0.22]	3.60 [1.62; 8.09]	0.53 [0.47; 0.58]	0.28 [0.23; 0.43]	0.54 [0.19; 0.78]
Women	TNM classification	T1	6	0.25 [0.17; 0.34]	2.08 [1.37; 2.70]	0.61 [0.34; 0.91]	0.30 [0.26; 0.50]	0.37 [0.18; 0.49]
Women	TNM classification	T2	7	0.14 [0.10; 0.31]	1.03 [0.88; 1.31]	0.64 [0.39; 0.81]	0.21 [0.18; 0.49]	0.35 [0.13; 0.53]
Women	TNM classification	T3	35	0.19 [0.16; 0.32]	1.61 [0.88; 2.10]	0.67 [0.42; 0.97]	0.22 [0.18; 0.29]	0.28 [0.19; 0.39]
Women	TNM classification	T4	5	0.18 [0.16; 0.24]	1.16 [0.84; 1.64]	0.96 [0.48; 1.07]	0.26 [0.17; 0.35]	0.46 [0.28; 0.79]
Women	TNM classification	p-value		0.604	0.097	0.740	0.165	0.731
Women	TNM classification	N0	34	0.19 [0.13; 0.28]	1.51 [1.04; 2.20]	0.64 [0.43; 0.90]	0.25 [0.19; 0.31]	0.33 [0.18; 0.51]
Women	TNM classification	N1	17	0.19 [0.16; 0.25]	1.64 [0.82; 2.10]	0.65 [0.42; 0.97]	0.25 [0.19; 0.29]	0.30 [0.19; 0.49]
Women	TNM classification	N2	4	0.25 [0.13; 0.33]	1.29 [0.94; 1.52]	0.73 [0.34; 1.49]	0.19 [0.16; 0.22]	0.28 [0.19; 0.55]
Women	TNM classification	N3	2	0.20 [0.16; 0.24]	1.64 [0.84; 2.43]	1.05 [0.48; 1.62]	0.31 [0.26; 0.35]	0.37 [0.28; 0.46]
Women	TNM classification	p-value		0.968	0.675	0.869	0.315	0.981
Women	TNM classification	M0	15	0.18 [0.14; 0.28]	1.42 [0.88; 2.53]	0.64 [0.41; 0.78]	0.20 [0.19; 0.23]	0.25 [0.13; 0.46]
Women	TNM classification	M1	10	0.18 [0.16; 0.23]	1.46 [0.88; 2.11]	0.67 [0.48; 0.90]	0.26 [0.18; 0.29]	0.25 [0.17; 0.37]
Women	TNM classification	M2	32	0.19 [0.13; 0.32]	1.57 [0.95; 2.05]	0.73 [0.41; 0.97]	0.26 [0.19; 0.35]	0.35 [0.26; 0.59]
Women	TNM classification	p-value		0.939	0.977	0.822	0.438	0.142
Women	Metastases	No	39	0.19 [0.13; 0.27]	1.46 [0.80; 2.15]	0.64 [0.42; 0.90]	0.23 [0.18; 0.35]	0.30 [0.16; 0.53]
Women	Metastases	Yes	21	0.22 [0.15; 0.32]	1.64 [1.16; 3.27]	0.64 [0.39; 0.97]	0.27 [0.20; 0.30]	0.37 [0.28; 0.46]
Women	Metastases	M+	2	0.19 [0.18; 0.19]	1.23 [0.76; 1.70]	0.64 [0.31; 0.97]	0.23 [0.18; 0.29]	0.23 [0.17; 0.29]
Women	Metastases	p-value		0.746	0.252	0.987	0.689	0.442
Women	Chemotherapy before surgery	No	41	0.20 [0.16; 0.27]	1.46 [0.82; 2.01]	0.78 [0.43; 0.97]	0.25 [0.19; 0.34]	0.31 [0.19; 0.53]
Women	Chemotherapy before surgery	Yes	20	0.17 [0.15; 0.30]	1.65 [1.22; 3.76]	0.58 [0.39; 0.70]	0.24 [0.20; 0.34]	0.36 [0.23; 0.43]
Women	Chemotherapy before surgery	p-value		0.724	0.044	0.237	0.794	0.854
Women	Relapse	No	54	0.19 [0.15; 0.28]	1.48 [0.91; 2.20]	0.64 [0.42; 0.91]	0.26 [0.19; 0.35]	0.34 [0.18; 0.51]
Women	Relapse	Yes	8	0.19 [0.15; 0.30]	1.64 [0.89; 1.91]	0.59 [0.35; 0.85]	0.20 [0.18; 0.24]	0.29 [0.23; 0.37]
Women	Relapse	p-value		0.975	0.933	0.690	0.131	0.644
Women	Death	No	54	0.18 [0.14; 0.28]	1.47 [0.88; 2,15]	0.61 [0.39; 0.88]	0.25 [0.19; 0.34]	0.32 [0.18; 0.49]
Women	Death	Yes	8	0.24 [0.19; 0.36]	1.72 [1.53; 2.27]	1.11 [0.85; 1.70]	0.26 [0.21; 0.32]	0.37 [0.30; 0.86]
Women	Death	p-value		0.108	0.244	0.008	0.675	0.236
n.a.: not applicable
